# Supplementary material for: TPP1 is associated with risk of advanced precursors and cervical cancer survival
Source: PLoS One. 2024 May 9;19(5):e0298118. doi: 10.1371/journal.pone.0298118 (PMC11081309; doi:10.1371/journal.pone.0298118)
Supplement: S1 Data — (XLSX) [file pone.0298118.s007.xlsx]

## Sheet: raw data
Patient ID	HPV status	Tumor diameter (cm)	FIGO stage	Differentiation	Lymphatic invasion	Vagina invasion	Parauterus invasion	Pathological type	Vital Status	TPP1 expression	TPP1/hTERT co-high expression	chemoradiotherapy
1	Negative	6	2	Moderate	Negative	Positive	Positive	SCC	Dead	Low	No	Both chemo- and radiotherapy
2	Negative	5	1	Poor	Negative	Negative	Negative	SCC	Alive	Low	No	Both chemo- and radiotherapy
3	Positive	6	2	Poor	Positive	Negative	Negative	SCC	Dead	High	No	Both chemo- and radiotherapy
4	Positive	5	1	Poor	Negative	Negative	Positive	SCC	Alive	Low	No	Chemotherapy only
5	Positive	2.2	2	Poor	Positive	Negative	Negative	SCC	Dead	High	Yes	Chemotherapy only
6	Positive	3	1	Moderate	Positive	Negative	Negative	SCC	Dead	High	No	Both chemo- and radiotherapy
7	Positive	5	1	Moderate	Positive	Negative	Negative	SCC	Alive	High	No	No chemo- nor radiotherapy
8	Positive	5	2	Moderate	Negative	Positive	Positive	SCC	Alive	High	No	Radiotherapy only
9	Positive	2	1	Moderate	Negative	Negative	Negative	SCC	Alive	High	Yes	No chemo- nor radiotherapy
10	Positive	3	1	Poor	Negative	Negative	Negative	SCC	Alive	High	Yes	Chemotherapy only
11	Positive	5	2	Poor	Positive	Positive	Negative	SCC	Dead	High	Yes	No chemo- nor radiotherapy
12	Positive	3	1	Moderate	Negative	Positive	Negative	SCC	Alive	High	Yes	No chemo- nor radiotherapy
13	Positive	5	1	Moderate	Positive	Positive	Positive	SCC	Alive	Low	No	Both chemo- and radiotherapy
14	Positive	6	2	Moderate	Negative	Positive	Negative	SCC	Dead	Low	No	Unknown
15	Positive	4	1	Poor	Positive	Negative	Negative	SCC	Dead	High	Yes	Unknown
16	Negative	1	1	Poor	Positive	Negative	Negative	SCC	Dead	High	Yes	Unknown
17	Positive	5.5	2	Moderate	Negative	Positive	Positive	SCC	Dead	High	Yes	Both chemo- and radiotherapy
18	Positive	4	2	Poor	Positive	Positive	Negative	AC/ASC	Dead	High	Yes	Both chemo- and radiotherapy
19	Positive	4	2	Moderate	Positive	Positive	Positive	SCC	Dead	Low	No	Radiotherapy only
20	Positive	6	2	Moderate	Negative	Positive	Negative	SCC	Dead	High	Yes	No chemo- nor radiotherapy
21	Positive	4	1	Poor	Positive	Negative	Negative	SCC	Dead	High	No	Chemotherapy only
22	Positive	3	2	Poor	Positive	Negative	Negative	SCC	Dead	High	Yes	Chemotherapy only
23	Positive	2	2	Moderate	Negative	Positive	Negative	SCC	Dead	High	Yes	Radiotherapy only
24	Positive	6	1	Moderate	Negative	Negative	Negative	SCC	Alive	Low	No	Both chemo- and radiotherapy
25	Positive	2	1	Poor	Negative	Negative	Negative	SCC	Dead	High	Yes	Chemotherapy only
26	Positive	3	1	Well	Negative	Negative	Negative	SCC	Dead	Low	No	No chemo- nor radiotherapy
27	Positive	4	2	Poor	Positive	Negative	Negative	SCC	Dead	High	Yes	Chemotherapy only
28	Positive	2	1	Moderate	Positive	Negative	Positive	AC/ASC	Alive	High	Yes	Chemotherapy only
29	Positive	2	2	Moderate	Negative	Positive	Positive	SCC	Dead	Low	No	Both chemo- and radiotherapy
30	Positive	6	2	Moderate	Negative	Positive	Negative	SCC	Dead	High	Yes	No chemo- nor radiotherapy
31	Positive	3	1	Moderate	Negative	Negative	Positive	SCC	Alive	High	Yes	Chemotherapy only
32	Positive	3	2	Moderate	Positive	Positive	Positive	SCC	Dead	High	Yes	Radiotherapy only
33	Positive	5	1	Moderate	Negative	Negative	Negative	SCC	Alive	High	Yes	No chemo- nor radiotherapy
34	Positive	3	2	Poor	Negative	Positive	Negative	SCC	Alive	High	Yes	Radiotherapy only
35	Positive	6	2	Moderate	Positive	Positive	Positive	SCC	Dead	High	Yes	No chemo- nor radiotherapy
36	Positive	3	1	Poor	Negative	Negative	Negative	SCC	Alive	High	No	No chemo- nor radiotherapy
37	Positive	6	2	Moderate	Negative	Negative	Positive	SCC	Dead	Low	No	No chemo- nor radiotherapy
38	Positive	4	1	Moderate	Negative	Negative	Negative	SCC	Alive	Low	No	Chemotherapy only
39	Positive	2.5	2	Moderate	Positive	Negative	Positive	SCC	Alive	High	Yes	Both chemo- and radiotherapy
40	Positive	6	2	Moderate	Negative	Positive	Positive	SCC	Alive	Low	No	Radiotherapy only
41	Positive	4	2	Poor	Negative	Negative	Negative	SCC	Alive	High	Yes	Radiotherapy only
42	Positive	3	1	Well	Negative	Negative	Negative	SCC	Alive	Low	No	No chemo- nor radiotherapy
43	Positive	2	2	Poor	Positive	Negative	Negative	SCC	Dead	High	Yes	No chemo- nor radiotherapy
44	Positive	2.5	1	Poor	Negative	Negative	Negative	SCC	Alive	High	No	No chemo- nor radiotherapy
45	Positive	1.8	1	Moderate	Negative	Positive	Negative	SCC	Alive	Low	No	Both chemo- and radiotherapy
46	Negative	3	1	Poor	Negative	Negative	Negative	SCC	Dead	High	Yes	No chemo- nor radiotherapy
47	Positive	2.5	1	Moderate	Positive	Negative	Negative	SCC	Alive	High	Yes	No chemo- nor radiotherapy
48	Positive	6	1	Poor	Positive	Negative	Negative	AC/ASC	Alive	High	Yes	No chemo- nor radiotherapy
49	Positive	3	1	Moderate	Negative	Negative	Negative	AC/ASC	Alive	High	Yes	Chemotherapy only
50	Positive	2	1	Poor	Negative	Negative	Negative	SCC	Dead	High	Yes	No chemo- nor radiotherapy
51	Positive	4	1	Moderate	Positive	Negative	Negative	SCC	Alive	Low	No	No chemo- nor radiotherapy
52	Positive	4	2	Poor	Negative	Negative	Negative	SCC	Alive	High	No	No chemo- nor radiotherapy
53	Positive	4	1	Poor	Negative	Negative	Negative	SCC	Alive	High	Yes	No chemo- nor radiotherapy
54	Positive	4	2	Poor	Negative	Negative	Positive	SCC	Alive	High	No	No chemo- nor radiotherapy
55	Positive	3.5	2	Moderate	Negative	Negative	Positive	SCC	Dead	High	Yes	Radiotherapy only
56	Positive	5	2	Moderate	Positive	Positive	Negative	SCC	Dead	High	Yes	Both chemo- and radiotherapy
57	Positive	3.3	1	Well	Negative	Negative	Negative	SCC	Dead	High	Yes	No chemo- nor radiotherapy
58	Positive	3	2	Poor	Negative	Positive	Positive	SCC	Alive	Low	No	Both chemo- and radiotherapy
59	Positive	4	1	Moderate	Negative	Negative	Negative	SCC	Alive	High	No	Radiotherapy only
60	Positive	3	2	Moderate	Negative	Positive	Negative	SCC	Alive	Low	No	Radiotherapy only
61	Positive	4.5	2	Moderate	Positive	Positive	Positive	SCC	Dead	High	Yes	Both chemo- and radiotherapy
62	Positive	4.5	2	Moderate	Negative	Positive	Positive	SCC	Alive	High	Yes	Radiotherapy only
63	Positive	3	2	Moderate	Negative	Positive	Negative	SCC	Alive	Low	No	Radiotherapy only
64	Positive	5	2	Moderate	Negative	Negative	Positive	SCC	Alive	High	Yes	Chemotherapy only
65	Positive	3	1	Moderate	Positive	Negative	Negative	SCC	Alive	Low	No	Radiotherapy only
66	Positive	3	1	Moderate	Negative	Negative	Negative	SCC	Alive	High	Yes	No chemo- nor radiotherapy
67	Positive	3	2	Poor	Negative	Positive	Negative	AC/ASC	Dead	High	Yes	Both chemo- and radiotherapy
68	Positive	3	2	Moderate	Negative	Positive	Negative	SCC	Alive	Low	No	Radiotherapy only
69	Positive	3	1	Well	Negative	Negative	Negative	SCC	Alive	High	No	No chemo- nor radiotherapy
70	Positive	4	1	Poor	Positive	Negative	Positive	SCC	Alive	High	No	Both chemo- and radiotherapy
71	Positive	3	1	Poor	Negative	Negative	Negative	AC/ASC	Alive	Low	No	Radiotherapy only
72	Positive	5	1	Poor	Negative	Negative	Negative	SCC	Alive	High	No	Both chemo- and radiotherapy
73	Positive	3	1	Poor	Negative	Negative	Negative	SCC	Alive	High	No	Radiotherapy only
74	Positive	3	1	Well	Negative	Negative	Negative	SCC	Alive	Low	No	Unknown
75	Positive	4	2	Poor	Positive	Negative	Negative	SCC	Alive	High	No	Both chemo- and radiotherapy
76	Positive	3	1	Moderate	Positive	Negative	Negative	SCC	Dead	High	Yes	Both chemo- and radiotherapy
77	Positive	1	2	Poor	Negative	Positive	Positive	SCC	Alive	High	Yes	Chemotherapy only
78	Positive	3	2	Poor	Positive	Negative	Positive	SCC	Alive	High	Yes	Radiotherapy only
79	Positive	6	2	Moderate	Negative	Positive	Positive	SCC	Dead	High	Yes	Both chemo- and radiotherapy
80	Positive	5	2	Moderate	Positive	Positive	Positive	SCC	Dead	High	No	Both chemo- and radiotherapy
81	Positive	4.5	2	Poor	Negative	Positive	Negative	SCC	Alive	High	No	No chemo- nor radiotherapy
82	Positive	3	1	Moderate	Negative	Negative	Negative	SCC	Alive	High	Yes	No chemo- nor radiotherapy
83	Positive	5	2	Moderate	Positive	Positive	Negative	SCC	Dead	High	Yes	Both chemo- and radiotherapy
84	Positive	3	2	Moderate	Positive	Negative	Positive	SCC	Alive	High	Yes	Chemotherapy only
85	Positive	3	2	Moderate	Negative	Negative	Negative	SCC	Alive	High	Yes	Radiotherapy only
86	Positive	4	1	Moderate	Negative	Negative	Negative	SCC	Alive	High	Yes	Both chemo- and radiotherapy
87	Positive	4	1	Poor	Positive	Negative	Negative	SCC	Alive	High	Yes	Both chemo- and radiotherapy
88	Positive	4.5	2	Moderate	Negative	Positive	Positive	SCC	Alive	High	Yes	Both chemo- and radiotherapy
89	Positive	6	2	Moderate	Positive	Negative	Positive	SCC	Alive	High	Yes	Both chemo- and radiotherapy
90	Positive	3	1	Poor	Negative	Negative	Negative	SCC	Alive	High	Yes	Radiotherapy only
91	Positive	4	2	Moderate	Negative	Positive	Negative	SCC	Dead	High	Yes	Both chemo- and radiotherapy
92	Positive	3.5	2	Moderate	Positive	Positive	Negative	SCC	Alive	High	Yes	Both chemo- and radiotherapy
93	Positive	2.5	2	Poor	Negative	Positive	Positive	SCC	Dead	High	Yes	Both chemo- and radiotherapy
94	Positive	3	2	Poor	Negative	Positive	Positive	SCC	Dead	Low	No	Both chemo- and radiotherapy
95	Positive	4	1	Moderate	Negative	Negative	Negative	SCC	Alive	High	Yes	No chemo- nor radiotherapy
96	Positive	3	1	Poor	Negative	Negative	Negative	SCC	Alive	High	Yes	No chemo- nor radiotherapy
97	Positive	3	1	Poor	Positive	Negative	Negative	AC/ASC	Alive	High	Yes	Both chemo- and radiotherapy
98	Positive	6	2	Moderate	Negative	Positive	Negative	SCC	Alive	High	Yes	No chemo- nor radiotherapy
99	Positive	4.5	2	Moderate	Negative	Negative	Positive	AC/ASC	Dead	High	Yes	Both chemo- and radiotherapy
100	Positive	6	2	Moderate	Positive	Positive	Positive	SCC	Alive	Low	No	Both chemo- and radiotherapy
101	Positive	4	1	Poor	Negative	Negative	Negative	SCC	Alive	High	No	Chemotherapy only
102	Positive	3	1	Well	Negative	Positive	Positive	SCC	Dead	Low	No	No chemo- nor radiotherapy
103	Positive	7	2	Moderate	Positive	Negative	Negative	SCC	Alive	High	Yes	No chemo- nor radiotherapy
104	Negative	4	1	Moderate	Positive	Negative	Negative	SCC	Alive	High	Yes	Both chemo- and radiotherapy
105	Positive	2	2	Moderate	Negative	Positive	Negative	SCC	Alive	Low	No	No chemo- nor radiotherapy
106	Positive	3	1	Moderate	Negative	Negative	Negative	SCC	Alive	High	Yes	Radiotherapy only
107	Positive	4	1	Well	Positive	Negative	Negative	SCC	Alive	High	Yes	Both chemo- and radiotherapy
108	Positive	3	1	Poor	Negative	Negative	Negative	SCC	Dead	High	Yes	Both chemo- and radiotherapy
109	Positive	6	1	Well	Positive	Negative	Negative	SCC	Dead	High	Yes	Both chemo- and radiotherapy
110	Positive	6	2	Well	Negative	Negative	Negative	SCC	Dead	High	Yes	No chemo- nor radiotherapy
111	Positive	6	2	Well	Positive	Negative	Positive	AC/ASC	Alive	High	Yes	Both chemo- and radiotherapy
112	Positive	4	2	Moderate	Negative	Positive	Negative	SCC	Alive	High	Yes	Both chemo- and radiotherapy
113	Positive	3	2	Well	Positive	Positive	Positive	SCC	Alive	Low	No	Chemotherapy only
114	Positive	5	2	Moderate	Negative	Positive	Negative	AC/ASC	Dead	High	Yes	Both chemo- and radiotherapy
115	Positive	6	2	Poor	Negative	Positive	Positive	SCC	Dead	High	Yes	Both chemo- and radiotherapy
116	Positive	4	2	Moderate	Positive	Negative	Positive	SCC	Alive	High	Yes	Chemotherapy only
117	Positive	4	1	Poor	Negative	Negative	Negative	SCC	Alive	High	Yes	No chemo- nor radiotherapy
118	Positive	6	2	Poor	Positive	Positive	Positive	SCC	Alive	High	Yes	Both chemo- and radiotherapy
119	Positive	4.5	2	Well	Negative	Positive	Negative	SCC	Alive	Low	No	Radiotherapy only
120	Positive	6	2	Poor	Positive	Positive	Negative	SCC	Dead	High	Yes	Both chemo- and radiotherapy
121	Positive	2.8	1	Poor	Negative	Positive	Negative	SCC	Alive	High	Yes	Both chemo- and radiotherapy
122	Positive	2.5	2	Poor	Negative	Positive	Negative	SCC	Alive	Low	No	Both chemo- and radiotherapy
123	Positive	7.5	2	Poor	Positive	Positive	Negative	SCC	Dead	High	Yes	Both chemo- and radiotherapy
124	Positive	3	1	Poor	Negative	Negative	Negative	SCC	Alive	High	Yes	No chemo- nor radiotherapy
125	Positive	3	2	Moderate	Negative	Positive	Negative	SCC	Alive	Low	No	Both chemo- and radiotherapy
126	Positive	4.5	2	Moderate	Positive	Positive	Negative	SCC	Alive	High	Yes	Radiotherapy only
127	Negative	7	2	Poor	Positive	Negative	Negative	SCC	Dead	Low	No	Both chemo- and radiotherapy
128	Negative	7	1	Poor	Negative	Negative	Negative	SCC	Alive	High	Yes	Both chemo- and radiotherapy
129	Positive	4	1	Well	Negative	Negative	Negative	AC/ASC	Alive	Low	No	No chemo- nor radiotherapy
130	Negative	4	2	Well	Positive	Positive	Negative	AC/ASC	Dead	Low	No	Both chemo- and radiotherapy
131	Negative	6	2	Well	Positive	Positive	Negative	SCC	Alive	High	Yes	Chemotherapy only
132	Negative	6	2	Poor	Positive	Negative	Negative	SCC	Dead	High	Yes	Both chemo- and radiotherapy
133	Positive	3	2	Well	Negative	Positive	Positive	SCC	Dead	High	Yes	Chemotherapy only
134	Positive	5	2	Moderate	Negative	Positive	Negative	SCC	Alive	High	Yes	Radiotherapy only
135	Positive	6	2	Poor	Negative	Negative	Negative	SCC	Dead	High	Yes	Radiotherapy only
136	Negative	3	1	Poor	Negative	Negative	Negative	SCC	Dead	High	Yes	Radiotherapy only
137	Positive	4	1	Moderate	Negative	Negative	Negative	SCC	Dead	High	Yes	Radiotherapy only
138	Negative	4	2	Poor	Negative	Negative	Positive	SCC	Dead	High	Yes	Both chemo- and radiotherapy
139	Positive	2	2	Moderate	Negative	Negative	Negative	SCC	Alive	Low	No	Chemotherapy only
140	Positive	3	1	Poor	Negative	Negative	Negative	SCC	Alive	Low	No	Radiotherapy only
141	Positive	0.9	2	Poor	Positive	Positive	Positive	SCC	Dead	High	Yes	Chemotherapy only
142	Negative	5	2	Poor	Negative	Positive	Negative	SCC	Alive	High	No	Both chemo- and radiotherapy
143	Negative	2	1	Poor	Negative	Negative	Negative	SCC	Alive	High	Yes	Both chemo- and radiotherapy
144	Negative	3	2	Poor	Negative	Negative	Positive	SCC	Dead	High	Yes	Radiotherapy only
145	Negative	6	2	Poor	Positive	Negative	Positive	SCC	Dead	High	Yes	Chemotherapy only
146	Negative	6	2	Poor	Positive	Positive	Positive	AC/ASC	Alive	High	Yes	Radiotherapy only
147	Positive	6	2	Poor	Positive	Positive	Positive	AC/ASC	Dead	High	Yes	Radiotherapy only
148	Positive	5	2	Poor	Negative	Positive	Negative	AC/ASC	Alive	High	Yes	Both chemo- and radiotherapy
149	Negative	6	2	Poor	Positive	Negative	Positive	SCC	Dead	High	Yes	Both chemo- and radiotherapy
150	Positive	5	2	Moderate	Negative	Positive	Negative	SCC	Dead	High	Yes	Radiotherapy only
151	Negative	5	2	Moderate	Negative	Positive	Negative	SCC	Dead	High	Yes	Both chemo- and radiotherapy
152	Positive	4.5	1	Well	Negative	Negative	Negative	AC/ASC	Dead	High	Yes	No chemo- nor radiotherapy
153	Negative	4	2	Well	Positive	Negative	Negative	AC/ASC	Dead	High	Yes	Radiotherapy only
154	Positive	4.5	1	Moderate	Negative	Negative	Negative	SCC	Dead	High	No	Both chemo- and radiotherapy
155	Negative	3	1	Poor	Positive	Negative	Negative	SCC	Alive	High	Yes	Both chemo- and radiotherapy
156	Positive	2	1	Poor	Negative	Negative	Negative	SCC	Alive	High	Yes	Chemotherapy only
